# Supplementary material for: Alterations in the Peritoneal Fluid Proteome of Horses with Colic Attributed to Ischemic and Non-Ischemic Intestinal Disease
Source: Animals (Basel). 2025 May 30;15(11):1604. doi: 10.3390/ani15111604 (PMC12153689; doi:10.3390/ani15111604)
Supplement: Supplementary file 1 [file animals-15-01604-s001.zip]

Archive with 1 entries (1 files):
- animals-3627368-supplementary.pdf
